# Supplementary material for: Impact of mid Eocene greenhouse warming on America’s southernmost floras
Source: Commun Biol. 2021 Feb 9;4:176. doi: 10.1038/s42003-021-01701-5 (PMC7873257; doi:10.1038/s42003-021-01701-5)
Supplement: Supplementary file 4 — Supplementary Data 1 [file 42003_2021_1701_MOESM4_ESM.xls]

## Sheet: Hoja1
	Sample	1	2	3	4	5	6	7	8	9	10	11	12	13	14	15	16	17	18	19	20	21	22	23	24	25	26	27	28	29	30	31	32
	Depth (m)	266	265.8	265.4	253.1	244.3	241.5	239.8	229.9	222.1	207.3	205.3	199.1	189.6	187.9	186.9	148.1	134.1	132.6	126.8	124.5	120.3	107	101.7	90.2	88	79.8	78.6	74.9	56.1	42.9	41.9	39.1
Species	Latitudinal distribution
Achomosphaera crassipellis (Deflandre & Cookson 1955) Stover & Evitt 1978	Cosmopolitan	1	0	0	0	0	0	0	3	1	15	1	0	0	0	4	1	0	0	0	1	2	3	0	1	0	0	0	0	1	0	0	0
Arachnodinium antarcticum Wilson & Clowes 1982	Antarctic-endemic	0	0	0	0	0	0	0	0	0	0	0	0	0	0	0	0	54	19	0	0	0	0	0	0	0	0	0	0	0	0	0	0
Deflandrea antarctica Wilson 1967a	Antarctic-endemic	272	39	2	3	1078	0	22	2	27	0	1	1	30	4	1	8	58	115	12	10	9	1	10	29	15	0	0	0	0	1	0	0
Deflandrea granulata Menéndez 1965	Antarctic-endemic	1	0	0	0	1	0	0	0	0	0	0	0	0	0	0	0	1	1	0	0	0	0	0	0	0	0	0	0	0	0	0	0
Enneadocysta brevistila Fensome et al. 2006	Antarctic-endemic	0	0	0	0	0	0	0	6	0	1	12	3	1	5	2	0	0	1	0	0	1	0	0	0	1	0	0	0	1	0	2	0
Enneadocysta dictyostila (Menéndez 1965) Fensome et al. 2006	Antarctic-endemic	10	17	12	10	149	3	11	101	49	274	353	163	255	47	74	50	176	162	294	58	40	28	48	1026	393	0	0	8	32	0	1	0
Hystrichosphaeridium truswelliae Wrenn & Hart 1988	Cosmopolitan	1	0	0	0	30	0	26	2	1	1	0	2	1	5	1	1	1	0	0	1	6	6	11	0	0	0	0	0	0	0	0	2
Impagidinium dispertitum (Cookson & Eisenack 1965) Stover & Evitt 1978	Cosmopolitan	0	0	0	0	0	0	0	0	0	0	0	0	0	0	0	0	0	0	0	0	0	0	0	0	0	0	1	0	5	0	0	0
Impletosphaeridium clavus (Wrenn and Hart. 1988) Bowman et al. 2013	Antarctic-endemic	0	0	0	0	0	0	0	0	0	0	0	0	0	0	0	0	0	0	0	0	0	6	0	0	0	1	0	0	0	0	0	0
Lejeunecysta spp.	Cosmopolitan	1	1	0	0	0	0	1	3	0	2	1	1	2	0	1	4	1	2	12	1	2	3	2	1	0	1	0	0	3	0	0	1
Nematosphaeropsis cf. rigida Wrenn 1988	Cosmopolitan	0	0	0	0	0	0	0	0	0	0	0	0	0	0	0	0	0	0	0	0	0	0	0	0	0	0	0	0	1	0	0	0
Operculodinium centrocarpum/ israelianum	Cosmopolitan	4	15	8	5	39	0	0	1	5	1	5	2	1	0	0	0	0	1	0	1	1	6	2	1	3	7	0	1	79	7	17	4
Selenopemphix crenata Matsuoka & Bujak 1988	Cosmopolitan	0	0	0	0	0	0	0	0	0	0	0	0	0	0	0	0	0	0	0	0	0	0	0	0	0	0	0	0	0	0	0	0
Selenopemphix nephroides Benedek 1972	Cosmopolitan	0	0	0	0	0	0	0	0	0	0	0	0	0	0	0	0	0	1	0	0	0	0	0	0	0	0	0	0	0	0	0	0
Spinidinium macmurdoense (Wilson 1967) Lentin & Williams 1976	Antarctic-endemic	4	0	6	8	0	0	1	6	24	1	0	5	137	12	6	1	0	1	0	0	1	1	3	7	154	1	0	0	16	4	5	19
Spiniferites pseudofurcatus (Klumpp 1953) Sarjeant 1981	Cosmopolitan	0	0	0	0	0	0	0	0	0	0	0	0	1	0	0	0	0	0	0	0	0	0	0	0	1	0	0	0	0	0	0	0
Spiniferites ramosus/ membranaceus	Cosmopolitan	0	0	0	0	0	0	0	0	0	1	0	0	0	1	0	0	0	0	0	0	0	0	0	0	0	0	0	0	0	0	0	0
Spiniferites scalenus Guerstein et al. 2008	Cosmopolitan	1	0	0	0	0	0	0	0	6	0	3	4	1	1	0	0	0	1	0	0	2	19	16	1	0	42	1	44	2	0	0	0
Thalassiphora pelagica (Eisenack 1954) Eisenack & Gocht 1960	Cosmopolitan	1	0	1	0	0	0	1	0	36	1	0	40	0	1	0	0	0	1	1	0	0	0	0	0	0	0	0	0	0	0	0	0
Turbiosphaera filosa (Wilson 1967) Archangelsky 1969	Cosmopolitan	1	0	0	0	0	0	0	0	0	0	2	0	10	0	0	0	18	1	0	1	4	0	0	0	0	0	0	0	168	49	0	29
Vozzhennikovia apertura (Wilson 1967) Lentin & Williams 1976	Antarctic-endemic	24	89	28	26	3	51	45	5	85	7	3	12	35	9	0	2	0	1	0	2	66	7	19	9	19	615	35	121	90	11	14	12
Total dinocysts		321	161	57	52	1300	54	107	129	234	304	381	233	474	85	89	67	309	307	319	75	134	80	111	1075	586	667	37	174	398	72	39	67
Total sporomorphs		329	312	298	318	331	315	322	369	400	401	356	403	390	404	312	322	307	312	305	331	332	388	393	319	360	345	359	336	303	344	315	373
