# Supplementary material for: Impact of mid Eocene greenhouse warming on America’s southernmost floras
Source: Commun Biol. 2021 Feb 9;4:176. doi: 10.1038/s42003-021-01701-5 (PMC7873257; doi:10.1038/s42003-021-01701-5)
Supplement: Supplementary file 5 — Supplementary Data 2 [file 42003_2021_1701_MOESM5_ESM.xls]

## Sheet: Supplementary Data 2
Taxa	BA	1	2	3	4	5	6	7	8	9	10	11	12	13	14	15	16	17	18	19	20	21	22	23	24	25	26	27	28	29	30	31	32
Bryophytes
Bryophyta sp. 1	Unknown	0	1	0	0	0	0	0	0	0	0	0	0	0	0	0	0	0	0	0	0	0	0	0	0	0	0	0	0	0	0	0	0
Cingutriletes australis (Cookson) Archangelsky	Sphagnum	0	0	0	0	0	1	0	0	0	2	0	0	0	0	1	0	0	0	0	0	0	0	0	0	0	1	0	0	1	0	1	0
Lycophytes
Concavisporites sp. I sensu Archangelsky	Huperzia	0	0	0	0	1	0	0	0	0	0	1	0	0	0	0	0	0	0	0	0	0	0	0	0	0	0	0	0	1	0	0	0
Concavisporites sp. II sensu Archangelsky	Huperzia	0	0	0	0	0	0	0	0	0	0	0	0	0	0	0	0	0	0	0	0	0	0	0	0	2	0	0	0	0	0	0	0
Retitriletes austroclavatidites (Cookson) Doring et al. in Krutzsch	Lycopodium	0	0	0	1	0	0	1	0	1	2	4	0	0	2	1	0	0	0	2	0	0	0	6	0	0	5	0	0	0	0	0	0
Ferns
Baculatisporites comaumensis Potonié	Osmundaceae	0	0	4	4	2	0	0	18	13	12	23	23	9	2	5	5	0	0	3	1	0	25	24	20	32	1	7	0	0	10	8	1
Baculatisporites turbioensis Archangelsky	Osmundaceae	0	2	0	0	0	0	0	2	0	0	0	8	0	0	0	1	1	5	0	0	1	0	4	1	0	22	0	12	19	0	0	11
Biretisporites crassilabratus Archangelsky*	Schizaeaceae	1	1	0	0	1	2	2	0	0	0	1	6	2	0	0	1	1	1	1	0	13	2	0	1	1	0	0	0	0	0	2	0
Cicatricosisporites sp. 4 Archanglesky et al.*	Schizaeaceae	0	0	0	0	0	0	0	0	0	0	1	0	0	0	0	0	0	0	0	0	0	0	0	0	0	0	0	0	0	0	0	0
Crassoretitriletes vanraadshooveni Germeraad, Hopping & Müller*	Lygodium	0	0	0	0	0	0	0	1	6	2	3	6	1	1	0	0	0	0	0	0	0	4	1	0	2	3	0	0	0	0	0	2
Cyatheacidites annulatus Cookson	Lophosoria quadripinnata	13	2	2	2	11	1	8	1	10	5	19	28	6	20	1	5	1	6	2	4	2	9	12	2	9	19	8	13	2	5	3	23
Cyathidites minor Couper	Cyatheales	35	10	15	36	18	20	1	7	14	25	12	15	16	17	2	8	10	10	16	18	8	28	41	6	21	9	7	8	14	8	6	18
Deltoidospora cf. australis (Couper) Pocock	Cyatheales	6	22	4	7	9	0	0	1	13	11	32	33	25	48	3	1	0	0	0	11	6	28	22	11	17	11	8	10	2	15	20	46
Deltoidospora minor (Couper) Pocock	Cyatheales	5	7	2	8	1	9	14	7	29	22	16	10	0	2	13	6	5	8	2	2	11	10	4	6	5	1	0	6	6	2	3	0
Echinosporis sp.	Unknown	0	0	0	0	1	0	0	0	0	0	0	0	0	0	0	0	0	0	0	0	0	0	0	0	0	0	0	0	0	0	0	0
Foveotriletes sp. 1	Ophioglossaceae	4	0	0	0	0	0	0	4	0	1	0	0	4	0	1	0	1	0	0	0	0	3	0	0	0	0	1	1	0	0	0	0
Gleicheniidites circinidites (Cookson) Dettmann	Gleicheniaceae	0	0	0	0	0	0	0	0	0	0	0	0	0	0	0	0	0	0	0	0	0	4	0	0	1	0	0	0	0	0	0	0
Gleicheniidites senonicus Ross	Gleicheniaceae	0	0	0	0	0	0	0	1	2	6	1	0	0	0	2	1	1	1	0	0	0	2	1	0	0	0	0	0	0	0	0	0
Klukisporites scaberis (Cookson y Dettmann) Dettmann*	Schizaeaceae	0	0	0	0	0	0	0	0	0	1	0	0	0	0	1	0	0	0	0	0	0	0	0	0	2	0	0	0	0	0	0	0
Kuylisporites waterbolkii Potonié*	Cnemidaria sp.	0	0	0	0	0	0	0	0	1	0	0	0	0	0	0	0	0	0	0	1	0	0	0	0	0	0	0	0	0	0	0	0
Laevigatosporites ovatus Wilson & Webster	Unknown	0	0	0	0	0	0	0	0	1	0	0	0	0	0	0	0	0	0	0	1	0	0	0	0	0	0	0	0	0	0	0	0
Leiotriletes minor Moreau-Benoit	Cyatheales	0	0	0	0	0	0	0	0	0	1	0	0	0	2	0	1	0	0	0	0	0	0	0	0	0	0	0	0	0	0	0	0
Leptolepidites densus Archangelsky	Hymenophyllaceae	3	1	0	3	4	7	2	3	4	10	3	3	3	3	2	2	4	2	3	1	7	3	3	1	4	2	0	6	6	4	1	4
Peromonolites vellosus Partridge in Stover & Partridge	Blechnaceae	1	2	1	0	0	0	0	1	5	13	2	1	3	0	0	0	1	0	0	1	0	5	13	0	0	1	0	0	0	1	2	0
Polypodiisporites perverrucatus (Couper) Khan & Martin	Polypodiaceae	0	0	0	1	0	0	0	0	0	0	0	0	0	0	0	0	0	2	0	0	0	0	0	0	0	0	0	0	0	0	0	0
Polypodiisporites speciosus (Harris) Khan & Martin	Polypodiaceae	1	0	0	0	0	0	0	0	1	2	1	0	0	0	0	0	0	0	0	0	0	0	1	0	0	0	0	0	0	0	0	0
Trilites fasolae Archangelsky	Dicksoniaceae	7	14	6	4	4	3	2	5	21	9	28	35	9	12	2	2	6	7	1	2	3	34	32	10	3	23	3	6	11	5	7	7
Trilites parvalatus Krutzsch	Dicksoniaceae	29	24	40	42	51	11	11	32	29	25	63	24	7	11	12	15	12	19	4	8	7	20	31	12	19	18	14	21	9	7	19	19
Verrucosisporites sp. 1	Unknown	0	0	0	0	0	0	0	0	0	0	0	0	0	0	0	0	0	0	0	0	0	0	0	0	0	0	2	0	0	1	1	0
Verrucosisporites sp. 2	Unknown	0	4	6	0	0	0	0	0	0	0	2	0	1	0	0	0	0	0	0	0	0	0	0	0	1	0	0	0	0	0	0	0
Gymnosperms
Araucariacites australis Cookson	Araucaria	0	0	0	0	8	0	9	3	0	5	1	2	5	14	0	0	0	1	0	0	5	6	3	0	2	6	0	0	0	11	4	12
Dacrycarpites australiensis Cookson & Pike	Dacrycarpus dacrydioides	0	1	0	1	0	0	0	0	0	3	0	0	0	0	0	0	0	0	0	0	0	1	1	1	0	0	0	0	0	0	0	0
Dacrydiumites praecupressinoides (Couper) Truswell	Dacrydium group B, D. cupressinum	0	0	0	0	0	0	0	1	2	0	3	0	1	0	2	0	0	0	0	0	0	1	0	2	1	5	4	0	0	5	7	0
Equisetosporites notensis (Cookson) Romero	Ephedra	0	0	0	0	0	0	0	0	0	0	3	0	0	0	0	0	0	0	0	1	0	0	0	0	0	0	0	0	0	0	1	0
Microcachrydites antarcticus Cookson	Microcachrys tetragona	0	0	1	1	0	1	0	0	0	0	0	0	0	0	0	2	1	0	0	0	0	0	0	1	0	0	0	0	0	0	0	0
Phyllocladidites mawsonii Cookson ex Couper	Dacrydium franklinii, Lagarostrobos	9	3	10	8	7	2	3	14	0	0	2	12	4	1	24	7	2	3	2	2	5	3	8	7	4	48	15	1	6	8	7	2
Podocarpidites marwikii Cooper	Podocarpus	0	0	0	15	0	0	16	1	1	4	2	8	1	0	2	6	11	4	6	0	2	4	6	1	1	0	7	0	0	11	4	3
Podocarpidites microreticuloidatus Cookson	Podocarpus	0	0	14	4	0	1	0	0	0	2	0	17	0	8	0	0	0	0	0	0	0	0	0	4	0	0	0	0	0	0	0	0
Podocarpidites rugulosus Romero	Podocarpus nubigenus	0	0	0	0	0	0	0	0	0	3	1	0	0	0	0	0	0	0	0	0	0	0	0	0	0	0	0	0	0	0	0	0
Podocarpidtes elegans Romero	Podocarpaceae	4	6	0	0	6	17	0	40	17	30	36	41	15	8	32	21	1	15	13	7	11	24	32	20	19	70	31	50	48	14	18	0
Trisaccites microsaccatum (Couper) Couper	Unknown	0	0	0	3	0	0	0	2	0	4	0	0	1	3	1	1	1	2	3	0	0	0	0	0	1	4	3	1	2	0	0	0
Myrtaceae
Myrtaceidites eucaliptoides Cookson & Pike	Myrtoideae	0	0	0	0	0	0	0	0	0	0	0	0	0	0	0	0	0	0	0	0	0	0	0	0	0	0	0	0	0	0	0	1
Myrtaceidites mesonesus Cookson & Pike	Myrtoideae	0	1	0	0	0	0	0	0	0	0	0	0	0	1	0	0	0	0	0	0	0	0	0	0	1	0	0	0	0	0	0	0
Myrtaceidites parvus Cookson & Pike	Myrtoideae	8	16	7	4	11	1	10	0	3	2	0	3	34	52	0	19	30	23	32	14	50	0	0	6	52	0	21	17	0	28	10	23
Myrtaceidites verrucosus Stover & Partridge	Myrteae	0	0	1	0	0	0	0	0	0	0	0	0	0	6	0	0	1	0	5	4	0	0	0	3	0	0	0	0	0	0	0	0
Nothofagaceae
Nothofagidites acromegacanthus Menéndez & Caccavari	Nothofagus	0	0	0	0	0	0	0	0	0	0	0	0	26	0	8	17	11	19	14	31	7	0	0	65	50	0	93	77	53	65	61	32
Nothofagidites americanus Zamaloa	Subgen. Lophozonia	0	0	0	0	0	0	1	2	5	1	0	0	1	0	0	1	0	0	1	2	2	3	2	3	0	8	0	0	15	10	3	4
Nothofagidites dorotensis Romero	Nothofagus	27	34	75	56	21	7	44	126	64	83	37	55	66	41	103	82	56	57	62	122	69	59	29	41	25	26	45	0	25	28	48	78
Nothofagidites flemingii (Couper) Potonié	Subgen. Nothofagus	0	0	1	0	0	0	0	23	19	15	0	0	0	0	0	3	6	1	8	0	13	5	0	1	0	1	0	0	0	0	0	0
Nothofagidites fortispinulosus Menendez & Caccavari	Subgen. Nothofagus	73	63	30	56	80	80	103	10	5	1	6	2	0	0	0	0	0	0	0	0	0	0	0	0	0	0	0	0	0	0	0	0
Nothofagidites nanus Romero	Nothofagus	0	5	0	0	0	11	5	0	0	0	0	0	0	0	2	2	1	1	5	4	0	0	0	3	0	0	0	0	7	0	0	0
Nothofagidites rocaensis Romero	Subgen. Nothofagus	34	22	8	4	40	10	59	37	66	45	24	51	48	43	49	48	70	50	17	28	25	44	28	20	11	30	27	13	27	32	42	26
Nothofagidites saraensis Menéndez & Caccavari	Subgen. Fuscospora	38	21	29	21	14	65	4	3	8	0	6	3	36	13	14	21	22	13	31	34	20	28	31	37	16	11	38	85	31	30	15	40
Nothofagidites tehuelchesii Zamaloa & Barreda	Subgen. Lophozonia	0	0	0	2	0	0	0	0	2	0	0	0	1	0	0	0	0	0	0	0	0	0	0	0	0	0	0	0	0	2	1	0
Proteaceae
Cranwellipollis sp. A	Franklandia, Aulax, Placospermun	0	0	0	0	0	0	0	0	0	0	0	0	1	0	0	0	0	0	0	0	0	0	0	0	0	0	0	0	0	0	0	0
Granodiporites nebulosus Stover & Partridge	Embothrium	0	0	0	0	0	0	0	0	0	0	0	0	0	1	0	0	0	0	0	0	0	0	0	0	1	0	0	0	0	0	0	0
Lewalanipollis senectus Dettmann & Jarzen	Beauprea	1	1	0	0	0	0	0	0	1	1	0	2	1	0	0	0	0	0	0	0	0	1	0	0	2	0	1	0	0	0	0	0
Peninsulapollis gillii Dettmann & Jarzen	Proteaceae	1	0	0	0	0	0	0	0	0	1	0	0	0	0	0	0	0	0	0	0	0	1	0	0	0	0	0	0	0	0	0	0
Propylipollis ambiguus (Stover) Dettmann & Jarzen	Embothrium	0	0	0	0	0	0	0	0	0	0	0	0	0	0	0	0	0	0	0	0	0	0	0	1	2	0	0	0	0	0	0	0
Propylipollis annularis (Cookson) Martin & Harris	Xylomelum, Lambertia	0	0	0	1	0	0	0	0	0	0	1	0	1	0	0	0	0	0	0	0	0	0	0	0	0	0	0	0	0	0	0	0
Propylipollis pseudomoides (Stover) Dettmann & Jarzen	Lomatia, Gevuina	0	0	0	2	0	0	0	0	0	0	0	0	1	1	0	1	1	1	3	0	0	0	0	0	0	0	0	0	0	0	0	0
Propylipollis reticuloscabratus (Harris) Martin & Harris	Bleasdalea, Hicksbeachia	5	4	2	4	3	1	0	0	5	4	2	4	1	2	1	1	0	0	0	4	3	6	3	1	3	0	4	0	1	1	2	0
Proteacidites obscurus Cookson	Agastachys, Telopea	0	0	0	0	0	0	0	0	1	0	0	0	0	0	0	0	0	1	0	0	0	0	0	0	0	0	0	0	0	0	0	0
Proteacidites rectus Pocknall & Mildenhall	Proteaceae	0	0	1	0	0	0	0	0	0	0	0	0	0	0	0	0	0	0	1	0	0	0	0	0	0	0	0	0	0	0	0	0
Proteacidites subscabratus Couper	Proteaceae	1	14	15	2	0	5	5	3	0	1	0	2	7	9	4	2	3	1	7	6	10	0	0	1	1	0	3	2	0	6	2	3
Dicots
Anacolosidites diffusa Archangelsky*	Anacolosa, Cathera, Ptychopetalum	0	0	0	0	0	0	0	0	0	0	0	0	0	0	0	0	0	0	0	0	0	0	0	0	0	0	0	0	0	1	0	0
Bombacacidites isoreticulatus McIntyre*	Bombacoideae	0	0	0	0	0	0	0	0	2	16	1	1	0	3	0	0	1	0	0	0	1	0	0	0	0	0	0	0	0	0	0	0
Bysmapollis verrucatus Romero & Zamaloa	Unknown	0	0	0	0	0	0	2	0	0	1	1	0	0	0	0	0	0	0	0	0	0	0	1	0	0	0	0	0	0	1	0	0
cf. Perfotricolpites sp.	Convolvulaceae	0	0	0	0	0	0	0	0	0	0	0	0	0	1	0	0	0	0	0	0	0	0	0	0	0	0	0	0	0	0	0	0
Compositoipollenites sp. 1	Misodendrum	0	0	0	0	0	9	0	0	1	0	0	0	6	2	1	0	1	0	0	2	5	0	2	3	4	0	0	0	0	0	0	0
Corsinipollenites atlantica Barreda	Onagraceae	0	0	0	0	0	0	0	0	0	0	0	0	0	0	1	0	0	0	0	0	0	0	0	0	0	0	0	0	0	0	0	0
Cupaneidites insulares Mindelhall & Pocknall*	Cupania	0	0	0	1	0	0	0	0	0	0	0	0	0	1	0	0	0	0	3	0	1	0	0	0	1	0	0	0	0	3	0	0
Cupanieidites reticularis Cookson & Pike*	Cupania	0	0	0	0	0	0	0	0	1	0	0	0	0	2	0	0	0	0	1	0	0	0	0	0	0	0	0	0	0	0	0	0
Dicolpopollis sp. 1	Eucryphia	0	0	0	0	0	0	0	0	0	0	0	0	0	0	0	0	0	0	1	0	0	0	0	0	0	0	0	0	0	0	0	0
Ericipites sp. 1	Ericaceae	0	0	0	0	0	0	0	0	0	0	3	0	0	0	0	0	0	0	0	1	0	0	0	0	0	0	0	0	0	0	1	0
Gothanipollis bassensis Stover in Partridge & Stover	Ligaria cuneifolia	7	2	3	3	7	0	1	4	5	5	7	0	2	0	9	3	1	1	3	0	0	4	7	1	2	2	3	1	1	0	4	0
Gothanipollis sp. 1 Palazzesi	Struthanthus acuminatus	2	3	2	1	1	2	1	0	1	0	0	0	1	0	0	0	0	1	4	0	3	0	0	1	0	0	0	0	0	0	0	0
Haloragacidites trioratus Couper	Casuarina	0	0	0	0	0	0	0	0	1	0	0	0	0	0	0	0	0	0	0	0	0	0	0	0	0	0	0	0	0	1	1	0
Ilexpollenites anguloclavatus McIntyre*	Ilex	0	0	0	0	2	0	2	4	2	4	1	1	11	2	1	1	1	5	0	7	3	7	0	0	6	13	7	0	0	3	0	0
Ilexpollenites clifdenensis McIntyre*	Ilex	2	0	3	0	0	1	0	1	0	0	0	0	1	0	0	11	2	3	1	0	2	0	9	2	0	0	0	3	0	0	0	8
Ilexpollenites megagemmatus McIntyre*	Ilex	0	0	0	0	0	0	0	0	0	1	0	0	0	0	1	0	0	0	0	0	0	0	0	0	2	0	0	0	0	0	0	0
Juglandaceae type	Juglandaceae?	0	0	0	0	0	0	0	0	0	1	0	0	0	1	0	0	0	0	0	0	0	0	0	0	0	0	0	0	0	0	0	0
Malvacearumpollis sp. 1	Malvaceae	0	0	0	0	0	0	0	0	2	0	0	0	0	0	0	1	2	1	3	0	0	0	0	0	0	0	0	0	0	0	0	0
Malvacipollis sp. 1	Euphorbiaceae	1	0	0	0	2	2	0	1	0	0	0	0	1	1	0	1	2	2	1	0	0	1	0	6	6	0	3	0	1	0	0	0
Margocolporites sp. 1 Palazzesi	Prosopis sp.	0	0	0	0	0	0	4	1	0	0	0	0	0	0	1	1	0	0	0	1	0	0	0	0	0	0	0	0	0	0	2	0
Periporopollenites demarcatus Stover in Stover & Partridge*	Trimeniaceae?	0	0	0	0	0	0	1	0	0	1	0	0	4	0	0	3	2	1	1	0	0	0	0	0	1	0	0	0	0	0	0	0
Perisyncolporites pokornyi Germeraad, Hopping & Muller*	Malpighiaceae	0	0	1	0	0	0	0	0	0	0	0	0	0	0	0	0	0	0	0	0	1	0	0	0	0	0	0	0	0	0	0	0
Polycolporopollenites esobalteus (McIntyre) Pocknall & Mildenhall	Polygala stricta, Comesperma	0	0	0	0	0	0	0	0	0	0	0	0	0	0	0	0	1	0	1	0	0	0	0	0	0	0	0	0	0	0	0	0
Psilatricolpites brevis González-Guzmán	Unknown	1	2	1	1	0	0	0	0	0	1	0	1	1	1	1	0	0	0	0	1	2	0	0	0	1	0	0	0	0	0	0	2
Psilatricolporites aff. P. protrudens Palazzesi	Calyceraceae?	0	0	0	0	0	0	0	0	0	0	0	0	0	1	1	0	0	0	0	0	0	0	0	0	0	0	0	0	0	0	0	0
Psilatricolporites costatus Dueñas	Salicaceae?	0	0	1	0	0	1	0	0	0	0	1	0	2	3	0	1	5	3	7	0	1	0	0	0	2	0	0	0	0	4	3	2
Psilatricolporites divisus Regali	Unknown	1	0	0	0	0	0	0	0	0	0	0	0	0	0	0	0	0	0	0	0	0	0	0	0	0	0	0	0	0	0	0	0
Psilatricolporites pachydermatus Lorente	Unknown	0	0	0	0	0	0	0	0	0	0	0	0	0	0	0	0	0	0	0	0	0	0	0	0	11	0	0	0	0	0	0	0
Psilatricolporites vanus González-Guzmán	Unknown	0	3	2	0	0	11	3	0	0	0	0	0	0	0	0	0	0	0	0	0	1	0	0	1	0	0	0	0	0	0	0	0
Psilatricolporites varius Dueñas-Jimenez	Unknown	0	7	3	0	0	14	2	0	0	1	1	1	4	39	0	12	13	14	23	0	12	0	0	0	0	1	0	0	0	0	2	1
Rhoipites alveolatus (Couper) Pocknall & Crosbie	Euphorbiaceae?	0	0	0	1	0	0	0	1	0	0	0	0	0	1	0	0	0	0	0	0	0	0	1	0	0	0	0	0	1	0	0	0
Rhoipites baculatus Archangelsky	Unknown	4	2	2	11	2	4	0	1	4	0	1	0	5	4	4	2	2	6	0	6	4	1	0	5	0	0	1	1	4	8	2	0
Rhoipites cf. hawkdunensis Mildenhall & Pocknall	Unknown	0	0	0	0	0	0	0	0	0	0	0	0	0	0	0	0	0	0	1	0	0	0	0	0	0	0	0	0	0	0	0	0
Rhoipites rhomboidaliformis? (Mc Intyre) Mildenhall & Pocknall	Araliaceae, Apiaceae	0	0	0	0	0	0	0	0	1	0	0	0	0	0	0	0	0	0	0	0	0	0	0	0	1	0	0	0	0	0	0	0
Rhoipites sphaerica (Cookson) Pocknall & Crosbie	Unknown	0	0	0	0	0	0	0	0	0	0	1	0	0	0	0	0	0	0	0	0	1	0	0	0	0	0	0	0	0	0	0	0
Striatricolporites pseudostriatus (Mc Intyre) Mildenhall & Pocknall	Anacardiaceae?	0	0	0	0	0	0	0	0	0	0	0	0	0	0	0	0	0	0	0	0	0	0	0	0	0	0	0	0	0	0	0	1
Tetracolporopollenites sp. 1 Jaramillo & Dilcher	Unknown	0	1	0	0	0	0	0	0	0	0	0	0	0	0	0	0	0	0	0	0	0	0	0	0	0	0	0	0	0	1	0	0
Tricolpites bathyreticulatus Stanley	Lamiaceae?	0	0	0	0	0	0	0	0	0	0	0	0	0	0	1	0	0	5	0	1	0	0	0	0	0	0	0	0	0	0	0	0
Tricolpites brevicolpus Couper	Unknown	0	0	0	0	0	0	0	0	0	0	0	0	2	0	0	0	0	0	0	0	0	0	0	0	0	0	1	0	0	0	0	0
Tricolpites reticulatus Cookson ex Couper	Gunnera	1	1	2	2	2	0	0	3	0	2	0	0	0	4	0	0	0	0	0	0	4	4	1	1	0	1	2	0	1	0	2	0
Triorites fragilis Couper	Unknown	0	0	0	0	0	0	1	0	0	1	1	0	0	0	0	0	0	1	1	0	0	0	0	0	0	0	0	0	0	0	0	0
Triorites minor Couper	Unknown	1	4	0	1	0	4	4	0	0	0	0	0	1	4	0	1	7	4	2	0	0	0	0	0	0	0	0	0	0	4	0	0
Triorites subspinosus Couper	Unknown	0	0	0	0	1	0	0	1	0	0	0	0	1	0	0	0	0	0	0	0	0	0	0	0	1	0	0	0	0	0	0	0
Tubuliflorites sp. 1	Asteraceae	0	0	0	0	0	0	0	0	0	0	0	0	0	0	0	0	0	0	0	0	0	0	0	0	0	1	0	0	0	0	0	0
Tubuliflorites sp. 2	Asteraceae	2	1	0	1	0	0	0	1	0	0	0	0	0	0	0	0	0	0	0	0	0	0	0	0	0	0	0	0	0	0	0	0
Monocots
Araceae sp. 1*	Araceae?	0	0	0	0	1	0	0	0	0	0	0	0	0	0	0	0	0	0	0	0	0	0	0	0	0	0	0	0	0	0	0	0
Arecipites minutiscabratus? (McIntyre 1968)*	Arecaceae	0	0	0	0	0	2	0	0	0	0	0	0	1	0	0	0	0	0	0	1	3	0	0	0	0	0	0	0	0	0	0	0
Arecipites regio Jaramillo and Dilcher*	Arecaceae	0	0	1	0	0	0	0	0	1	0	0	0	0	1	0	0	0	0	0	0	1	0	0	0	1	0	0	0	0	0	0	0
Graminidites media Cookson	Poaceae	0	0	0	0	0	0	0	0	0	0	0	0	0	0	0	0	0	1	1	0	1	0	0	0	0	0	0	0	0	0	0	0
Liliacidites regularis Archangelsky	Unknown	0	0	0	0	0	0	0	0	0	0	0	0	0	1	0	0	0	0	0	0	0	0	0	0	0	0	0	0	1	1	0	0
Psilamonocolpites medius Van der Hammen*	Arecaceae	0	5	3	4	0	7	0	3	8	4	1	2	5	5	3	2	1	1	3	2	4	0	3	1	3	2	0	2	4	9	2	1
Sparganiaceaepollenites barungensis Harris	Sparganiaceae, Typhaceae	0	0	0	0	0	0	0	0	0	5	0	1	2	0	0	0	0	0	0	0	1	0	3	0	4	0	0	0	3	0	0	0
Total		328	312	298	318	311	312	321	369	378	397	355	401	387	400	312	321	301	302	301	331	331	380	365	309	357	345	359	336	302	345	317	370
